# Supplementary material for: A novel TRP channel-related prognostic model of glioma based on transcriptomics and single cell sequencing analysis
Source: Discov Oncol. 2025 Dec 2;17:29. doi: 10.1007/s12672-025-04220-5 (PMC12775248; doi:10.1007/s12672-025-04220-5)
Supplement: Supplementary file 3 — Supplementary material 3. [file 12672_2025_4220_MOESM3_ESM.xls]

## Sheet: RT-qPCR primers sequence
Gene name	RT-qPCR primers sequence
TRPM6	Forward: 5ʹ-TCCTGTCTGATGATGGGACC-3ʹ
TRPM6	Reverse: 5ʹ-TCTTGAGCGGCAGTGTATTTTC-3ʹ
PRKCB	Forward: 5ʹ-GCATTCGAGCTTTGTTGTGA-3ʹ
PRKCB	Reverse: 5ʹ-TAGAGTGGGGCAGGCTAAGA-3ʹ
CAMK2G	Forward: 5ʹ-ACCCGTTTCACCGACGACTA-3ʹ
CAMK2G	Reverse: 5ʹ-CTCCTGCGTGGAGGTTTTCTT-3ʹ
ADCY5	Forward: 5ʹ-TACACTGCGGTGTCCTTGGTCT-3ʹ
ADCY5	Reverse: 5ʹ-GAGTGTAGCCTTGGTGATGTGG-3ʹ
HTR2A	Forward: 5ʹ-CCATCCAGAATCCCATCCACC-3ʹ
HTR2A	Reverse: 5ʹ-GGACAAAGTTATCATCGGCGAG-3ʹ
P2RY2	Forward: 5ʹ-GCTGGTCAGGGCGATGG-3ʹ
P2RY2	Reverse: 5ʹ-CACCTGTAGCCCAGCTCATC-3ʹ
MAPK13	Forward: 5ʹ-TGTATCATGGCAGAGATGCTGAC-3ʹ
MAPK13	Reverse: 5ʹ-CTGTGGCAGGGACTGGATGTA-3ʹ
BDKRB1	Forward: 5ʹ-CCTTCATTTTCTGCCTGAG-3ʹ
BDKRB1	Reverse: 5ʹ-GGAGAATCGTTTAAGCCTG-3ʹ
PLA2G4D	Forward: 5ʹ-TTCGGCTCCGAGTTCTTCATGG-3ʹ
PLA2G4D	Reverse: 5ʹ-CCAGAACTGGTGAGGTCATACC-3ʹ
TRPV3	Forward: 5ʹ-TCCTGGAGATAGAAGGGTTTGA-3ʹ
TRPV3	Reverse: 5ʹ-CCATGGGCTTGGAGAAGAC-3ʹ
GAPDH	Forward: 5ʹ-GGAGCGAGATCCCTCCAAAAT-3ʹ
GAPDH	Reverse: 5ʹ-GGCTGTTGTCATACTTCTCATGG-3ʹ
