# Supplementary material for: A novel TRP channel-related prognostic model of glioma based on transcriptomics and single cell sequencing analysis
Source: Discov Oncol. 2025 Dec 2;17:29. doi: 10.1007/s12672-025-04220-5 (PMC12775248; doi:10.1007/s12672-025-04220-5)
Supplement: Supplementary file 4 — Supplementary material 4. [file 12672_2025_4220_MOESM4_ESM.xls]

## Sheet: Sensitive drugs in high-risk
Drug name	Mean IC50 of the low group	Mean IC50 of the high group	More sensitive group	P.value	Trade name	FDA approval year	Indications
5-Fluorouracil	7.16059880330852	6.43410585313328	High	2.17301677909714e-24	Adrucil	1962	Colorectal, breast, gastric, pancreatic cancers
Bortezomib	0.0120221051247246	0.0109824715989324	High	1.55882780505761e-05	Velcade	2003	Multiple myeloma, mantle cell lymphoma
Cisplatin	4.74719740694958	4.58333474279598	High	0.000771759020211447	Platinol	1978	Various solid tumors (testicular, ovarian, bladder, etc.)
Crizotinib	4.74022555238599	4.63526168753842	High	0.0270618370911669	Xalkori	2011	ALK+ or ROS1+ NSCLC
Dabrafenib	6.70479173583541	6.59295418339248	High	0.00767600990250975	Tafinlar	2013	BRAF V600E/K mutant melanoma, NSCLC, thyroid cancer (with Trametinib)
Dactinomycin	0.127050996935599	0.118051979745719	High	0.0276881813898228	Cosmegen	1964	Wilms' tumor, rhabdomyosarcoma, testicular cancer, etc.
Dasatinib	2.95096658536491	2.36760002732218	High	6.19937221992847e-24	Sprycel	2006	CML, Ph+ ALL
Gemcitabine	0.828452003520959	0.551168239914784	High	5.94556180414454e-21	Gemzar	1996	Pancreatic, NSCLC, breast, ovarian, bladder cancers
Irinotecan	3.89573464742372	3.72372753885401	High	5.69368464886029e-05	Camptosar	1996	Metastatic colorectal cancer, SCLC (liposomal form)
Rapamycin	0.203531195983153	0.152493117654539	High	4.81302423437326e-15	Rapamune	1999	Renal transplant immunosuppression, lymphangioleiomyomatosis
Ribociclib	5.48143468195864	5.37364185546847	High	7.15498934247753e-09	Kisqali	2017	HR+/HER2- advanced breast cancer
Selumetinib	6.24941899200775	5.85569676227451	High	1.28052149163602e-11	Koselugo	2020	NF1-related plexiform neurofibroma
Teniposide	1.5023561735336	1.32122892545517	High	4.59894358060121e-09	Vumon	1992	Refractory childhood ALL
Topotecan	1.12217897857323	1.01295496573818	High	1.91310092957361e-07	Hycamtin	1996	Ovarian cancer, small cell lung cancer, cervical cancer
Trametinib	1.64859070772514	1.3976726521159	High	4.77109159871991e-13	Mekinist	2013	BRAF V600E/K mutant melanoma (with Dabrafenib)
Uprosertib	4.46356780288891	4.31528212099221	High	0.000389399332040549
AZD4547	4.30751194230617	4.18440423133361	High	0.000154760266683975
VE821	6.02155366377065	5.84384281574642	High	0.00023583950876191
WIKI4	5.41841295488251	5.35155763863772	High	0.000463200952451477
AZD5438	3.40075658015224	3.28320419254468	High	0.000755930160921413
I-BET-762	4.89121933173219	4.78231386867679	High	0.000790022774190319
Dinaciclib	0.0970989146438011	0.0864091724997103	High	0.00117796102474578
Luminespib	0.165491023850759	0.140547610951709	High	0.00128278262577661
VE-822	4.94348999025121	4.79738804155126	High	0.00129170884904238
Cediranib	3.31659952202409	3.22394001151355	High	0.00227493940413589
MIM1	5.66893730936049	5.5857313767628	High	0.00905234864500389
MK-8776	4.65745632047646	4.57380241261282	High	0.00923820547136934
AT13148	5.37978219882077	5.2244680279581	High	0.0135723122734128
AZD5363	4.37091297106983	4.25283687890362	High	0.0150632635649546
Acetalax	7.11377295484978	6.98947948939657	High	0.0196654316154175
EPZ004777	7.46531566071754	7.40045206876675	High	0.0307983338088678
PFI3	7.59485784594022	7.55019045362428	High	0.0334525611733787
Staurosporine	0.0799490593346131	0.0660994648960465	High	1.04327573377184e-11
GSK269962A	4.30167933293998	4.13501498919879	High	1.04857224482269e-24
MG-132	0.274078451265213	0.253006467834042	High	1.10818090235588e-11
LCL161	7.19390546840721	7.05986458364422	High	1.10828689768775e-07
VX-11e	4.29566991274512	4.05454245985882	High	1.13117768275165e-07
AZD8055	0.882258309576799	0.829568942574557	High	1.30738109604075e-38
XAV939	6.3964039587485	6.29129658116411	High	1.41629333554748e-10
Sepantronium bromide	0.0251694957452042	0.0193321432415248	High	1.49614084161344e-20
IAP_5620	7.57407544877162	7.24715028806819	High	1.54804487403779e-21
AZD5582	3.67209323956542	3.12511657830696	High	1.67725960616934e-25
AZD7762	1.15681	1.00441757821741	High	1.81217450215083e-12
CZC24832	7.39783065622344	7.21820322457091	High	1.92778701785835e-13
KU-55933	6.50278990599672	6.42254862846627	High	2.10723473045996e-18
ERK_2440	4.08579500301925	3.80516197685753	High	2.12972903126972e-09
PD0325901	1.57246512510747	1.30514355730842	High	2.15301617461557e-19
ZM447439	4.38177057364435	4.3175272150766	High	2.43164939401819e-24
AZD6482	4.7007418296466	4.55258100454795	High	2.47794919812932e-16
ERK_6604	5.08465119522088	4.9062790319805	High	2.73770733386099e-06
AZD2014	3.25846314930565	3.06406513559084	High	2.80111793372021e-09
VSP34_8731	3.68786626679127	3.44152319898028	High	3.31426164723973e-12
PF-4708671	5.68024070512659	5.46617776022404	High	3.81488472102458e-26
AZD1332	5.69940431260432	5.48721419207733	High	4.18826745416238e-10
Camptothecin	0.152121362883898	0.119921649096655	High	5.16156482513559e-13
Savolitinib	3.92824086585341	3.7894826318237	High	5.5557019344482e-08
OSI-027	6.74945838627981	6.72030420129152	High	6.31279818942504e-07
ULK1_4989	3.64603606766055	3.22232949496928	High	6.88306849595076e-22
AMG-319	7.05341574989249	6.95792934698304	High	7.07629879445822e-05
Entospletinib	5.59269732575044	5.20295414960648	High	7.8573937809696e-28
PLX-4720	6.55698323525019	6.31737823932268	High	7.86098793946434e-13
SCH772984	3.91148317625548	3.83021324881165	High	8.33556208588202e-11
GSK591	6.69762373311777	6.51795321774623	High	8.56794034189413e-08
Pevonedistat	1.69262809453011	1.51737631451462	High	9.25535992399831e-05
BPD-00008900	6.62367011298807	6.46181013255142	High	9.43382192925903e-07

## Sheet: Sensitive drugs in low-risk
Drug name	Mean IC50 of the low group	Mean IC50 of the high group	More sensitive group	P.value	Trade name	FDA approval year	Indications
Afatinib	2.72621938196807	2.96223	Low	2.07165958635622e-19	Gilotrif	2013	EGFR-mutated non-small cell lung cancer
Carmustine	8.7364602764237	8.88641948049811	Low	6.93724204542319e-11	BiCNU; Gliadel wafer	1977	Brain tumors; Hodgkin and non-Hodgkin lymphoma
Cyclophosphamide	7.37699515742431	7.50101041840311	Low	7.08984814919173e-12	Cytoxan; generics	1999	Various malignancies (e.g., lymphomas, leukemias, breast, ovarian); some autoimmune uses
Erlotinib	3.77958543426922	3.93468621760749	Low	9.49651867654458e-18	Tarceva	2004	EGFR-mutated non-small cell lung cancer
Fulvestrant	4.24261282978221	4.31550379708418	Low	6.73457638524605e-06	Faslodex	2002	HR-positive advanced or metastatic breast cancer
Gefitinib	4.60297477392316	4.83879856947129	Low	1.07933257966272e-27	Iressa	2003	EGFR-mutated non-small cell lung cancer
Ibrutinib	6.45624950309029	6.57924995803348	Low	0.000111960043154496	Imbruvica	2013	CLL/SLL; mantle cell lymphoma; Waldenström macroglobulinemia; marginal zone lymphoma; chronic GVHD
Lapatinib	4.18200428611867	4.64451666282464	Low	9.81053414156215e-34	Tykerb	2007	HER2-positive metastatic breast cancer (with capecitabine or letrozole)
Nelarabine	8.62131430150006	8.77031527042709	Low	1.01908985688709e-10	Arranon	2005	T-cell acute lymphoblastic leukemia/lymphoblastic lymphoma
Niraparib	6.09266323559792	6.36289792489709	Low	7.43615289360073e-18	Zejula	2017	Maintenance treatment of ovarian, fallopian tube, or primary peritoneal cancer
Olaparib	6.10566399820724	6.32318164109545	Low	1.21283260288802e-12	Lynparza	2014	Ovarian, breast, pancreatic, and prostate cancers in certain BRCA/HRR-mutated settings
Osimertinib	2.58414776103382	2.88504526123506	Low	1.58555976354984e-21	Tagrisso	2015	EGFR-mutated NSCLC (metastatic and adjuvant settings)
Paclitaxel	0.102005017874845	0.124607097502076	Low	1.09767559141064e-06	Taxol; generics	1992	Breast, ovarian, NSCLC, AIDS-related Kaposi sarcoma
Palbociclib	5.21191622518042	5.43896647394688	Low	7.63240854372586e-10	Ibrance	2015	HR-positive/HER2-negative advanced or metastatic breast cancer
Sorafenib	3.86179527756328	3.99875932383208	Low	6.68390402466078e-09	Nexavar	2005	Hepatocellular carcinoma; renal cell carcinoma; differentiated thyroid carcinoma
Tamoxifen	5.13865805214405	5.2530828117283	Low	3.80659371429576e-10	Nolvadex; generics	1977	HR-positive breast cancer; risk reduction in high-risk women
Venetoclax	3.23050042048419	3.34212530595854	Low	6.97644498750506e-08	Venclexta	2016	CLL/SLL; AML (in specific combinations)
Vinblastine	0.0391609344498745	0.0433019337017491	Low	0.000401701865396849	Velban; generics	1961	Hodgkin lymphoma; testicular cancer; other malignancies
Vincristine	0.25088101625547	0.288091200317186	Low	5.0057193858257e-06	Oncovin; generics	1963	Acute leukemias; lymphomas; other malignancies
Vorinostat	2.21339266376917	2.58794255733486	Low	2.02166932955764e-42	Zolinza	2006	Cutaneous T-cell lymphoma
Zoledronate	5.4285211928154	5.48354134249094	Low	0.00888276420163009	Zometa (oncology); Reclast (bone)	2001	Hypercalcemia of malignancy; prevention of skeletal-related events; osteoporosis
OF-1	5.87272508296128	6.01699041742215	Low	9.75088621522911e-13
IGF1R_3801	2.59371926772434	2.75923655111316	Low	9.41905747940182e-08
Doramapimod	6.35682554406967	6.61129005242642	Low	9.05404437044349e-50
NVP-ADW742	3.72759567141572	4.43906822933579	Low	8.14551342006499e-57
Elephantin	4.91682485358898	5.18994769936994	Low	7.79547912977545e-17
TAF1_5496	5.47264031102374	5.68390785989613	Low	7.46846212746764e-18
AZD1208	7.46155308371054	7.80808621384241	Low	7.16042526388752e-49
Sinularin	5.13155142462518	5.26340796430811	Low	6.88056410261404e-08
Wnt-C59	6.06897091821023	6.15897158500893	Low	6.87052294594158e-07
PCI-34051	6.39873867282776	6.61609826642078	Low	6.42216702573049e-25
PAK_5339	3.53751	3.61508714576684	Low	6.12889660407543e-07
Wee1 Inhibitor	2.92341423401226	3.21055434688503	Low	6.11549870975416e-14
PRT062607	4.6493325997899	4.83480528048875	Low	5.65915232858573e-15
ABT737	3.03740385396974	3.51497044350865	Low	5.56920780498764e-30
Foretinib	1.8208398536818	1.93663020745726	Low	4.99814230244782e-07
AZD5991	6.13631818660449	6.32469852836752	Low	4.50178608270219e-05
AGI-5198	6.66936057260049	6.74349041105523	Low	4.4607504730397e-08
AZD3759	3.88864121092456	3.98614674159164	Low	4.2893760327443e-10
BIBR-1532	7.0328027211004	7.27674868565292	Low	3.86692169127343e-24
Eg5_9814	0.0636932754803778	0.0810919343171844	Low	3.64969401209142e-13
GSK2578215A	7.01027282052252	7.13867336997208	Low	3.60686621014821e-14
Pyridostatin	4.7908284749665	4.96987792258789	Low	3.23724616411798e-11
Podophyllotoxin bromide	0.588226570593166	0.656497408955756	Low	3.08631744133698e-09
LY2109761	7.28083965371934	7.5890258131463	Low	2.93338202095405e-31
SB505124	3.31842620730955	3.52773090529895	Low	2.81612375540823e-14
GDC0810	7.06619482673832	7.13332974135364	Low	2.6615356133367e-05
WEHI-539	4.97557148764491	5.20852333922095	Low	2.4879238119157e-15
P22077	6.34687553385234	6.55839467392908	Low	2.47298952239766e-09
BMS-345541	4.82591121213222	4.94520385613225	Low	2.39991255512181e-05
Linsitinib	5.17306131988077	5.78415833569838	Low	2.28951534952725e-47
PRIMA-1MET	6.5387792203849	6.68419580223925	Low	2.17205838614551e-07
Entinostat	3.11816581647839	3.50250463226186	Low	1.86222067976548e-37
BI-2536	1.13085646652529	1.27820034806711	Low	1.79961730038564e-09
MK-2206	4.33995121257767	4.56024543135421	Low	1.77294714624567e-11
JQ1	3.67032070977638	3.88409592635636	Low	1.66555742894073e-27
LJI308	7.27243849345485	7.38749786527297	Low	1.53155066406869e-10
Navitoclax	2.78080297300632	3.13466187423676	Low	1.51004122477789e-15
Alisertib	2.85337364052346	3.06486146592264	Low	1.3035383422059e-06
I-BRD9	6.19512638527917	6.41807288146221	Low	1.12621360643613e-17
Daporinad	0.017087118331581	0.0250328021892544	Low	1.11865291154297e-08
MIRA-1	7.74909178255591	7.88820937692958	Low	1.10828689768775e-07
UMI-77	3.86298101205478	4.13202685710126	Low	1.0908433212262e-20
AZD5153	2.63377358934859	2.75548456397864	Low	1.03043972195461e-05
BMS-754807	1.39542316264609	1.53527633941086	Low	1.01665235801789e-13
AGI-6780	5.94920060358093	5.97982957476507	Low	0.0406026239930993
RO-3306	4.27158141843482	4.30190209857252	Low	0.0249007922339581
YK-4-279	3.37124062512949	3.42718103656541	Low	0.0244396316525513
Pictilisib	2.3674318745565	2.39615917109972	Low	0.0239548693009238
ML323	6.43948412063822	6.49097015478909	Low	0.00242429785760826
Dihydrorotenone	1.76497811782474	1.81273110877218	Low	0.00159991383134067
AZ6102	3.60468882459245	3.6657231781581	Low	0.00152130807759706
GNE-317	1.42764468567691	1.46600072249158	Low	0.000725828992256741
Sabutoclax	0.73386957644627	0.765497599289207	Low	0.000704466663941874
Ulixertinib	4.05515921350513	4.1205275817528	Low	0.000364804924192922
Nutlin-3a (-)	6.69215876850719	6.82311227580085	Low	0.000357612916372588
